# Supplementary material for: An optical Fourier transform coprocessor with direct phase determination
Source: Sci Rep. 2017 Oct 20;7:13667. doi: 10.1038/s41598-017-13733-1 (PMC5651838; doi:10.1038/s41598-017-13733-1)
Supplement: Supplementary file 2 — Supplementary Video 2 [file 41598_2017_13733_MOESM2_ESM.zip]

Archive with 1 entries (1 files):
- Visualisation 2.avi
